# Supplementary material for: Long-term oral administration of Huaier granules improves survival outcomes in hepatocellular carcinoma patients within Milan criteria following microwave ablation: a propensity score matching and stabilized inverse probability weighting analysis
Source: Front Pharmacol. 2024 May 7;15:1336347. doi: 10.3389/fphar.2024.1336347 (PMC11106438; doi:10.3389/fphar.2024.1336347)
Supplement: Supplementary file 1 [file Table2.xlsx]

## Sheet: Total
Ablation	Sex	Age	Agegrade	BMI	BMIgrade	Huaier	Huaiergrade (non-Huaier:0, Huaier3-6 months:1, Huaier >6 months :2)	localRelapse (	EM	EMS	Relapse	PFS	Death	OS	AFP	AFPgrade	Virus (Yes:2,No:1)	Hepatopathy	HBV	ALB	ALBgrade	BILT	BILTgrade	ALT	ALTgrade	AST	ASTgrade	PLT	PLTgrade	PT	Child	Cirrhosis	Hypertension	Multiple	Number	Size	Sizegrade	Drug-effect
1	1	63	2	27.77	2	1	1	0	0	27	0	27	0	27	2.28	1	2	1	1	46.8	2	10.5	1	32	1	30	1	136	2	9.8	1	0	0	1	1	1.4	1	0
1	1	63	2	24.77	2	1	2	0	0	37	0	37	0	37	3.87	1	2	1	1	44.3	2	8.4	1	80	2	56	2	126	2	10	1	1	0	2	2	1.2	1	0
0	1	57	1	27.31	2	0	0	0	0	70	0	70	0	70	10.57	1	2	1	0	48.1	2	20.3	2	21	1	18	1	96	1	10.1	1	0	0	1	1	4	2	1
1	1	50	1	25	2	1	1	0	0	19.3	0	19.3	0	19.3	6.24	1	2	1	1	47.1	2	10.3	1	32	1	32	1	157	2	10.2	1	0	0	1	1	2	1	0
1	1	50	1	28.41	2	0	0	2	0	40.9	1	7.4	1	40.9	4.89	1	2	1	1	44.7	2	9.5	1	23	1	18	1	202	2	10.3	1	1	1	1	1	2.4	2	0
0	1	51	1	22.8571	1	1	2	2	0	46	1	46	0	46	63.63	1	2	1	1	46.6	2	8.6	1	46	2	30	1	186	2	10.3	1	0	0	1	1	3.1	2	0
1	2	62	2	20.51	1	0	0	2	0	9.4	1	6.4	1	9.4	2.09	1	1	0	0	38	2	7.1	1	11	1	18	1	106	2	10.4	1	0	0	1	1	2.2	2	0
1	1	64	2	24.77	2	1	1	2	0	30.6	1	5.2	0	30.6	3.69	1	2	1	1	46.8	2	7.6	1	69	2	42	2	168	2	10.5	1	0	0	1	1	2.2	2	0
1	1	32	1	21.67	1	1	2	0	0	29	0	29	0	29	36.65	1	2	1	1	36.2	2	12.7	1	65	2	86	2	50	1	10.5	1	1	1	1	1	2.1	2	0
1	1	63	2	24.77	2	0	0	3	1	5.9	1	5.9	0	30.6	3.69	1	2	1	1	46.8	2	7.6	1	69	2	42	2	168	2	10.5	1	1	0	1	1	2.2	2	0
1	1	60	2	24.91	2	1	1	2	0	33.3	1	3.3	1	33.3	714.2	2	2	2	0	37.5	2	7.7	1	50	2	59	2	47	1	10.5	2	1	1	1	1	3	2	0
1	1	64	2	21.3	1	1	1	2	0	7.7	1	3.7	0	7.7	9.52	1	2	1	1	42.8	2	11.7	1	23	1	28	1	76	1	10.7	1	1	1	1	1	2.4	2	1、5
1	1	79	2	25.01	2	1	1	0	0	18.2	0	18.2	0	18.2	3.92	1	1	0	0	37.1	2	9.2	1	14	1	19	1	107	2	10.8	1	1	1	1	1	2.1	2	0
1	1	61	2	20.15	1	1	1	0	0	30	0	30	0	30	73.97	1	2	1	1	46.7	2	7.8	1	28	1	20	1	103	2	10.8	1	1	1	1	1	1.8	1	0
1	1	64	2	21.97	1	0	0	2	0	28.2	1	7.3	0	28.2	2.43	1	2	1	1	43.4	2	21.4	2	20	1	19	1	129	2	10.8	1	1	1	2	2	2	1	0
1	1	52	1	23.29	1	1	2	0	0	34.1	0	34.1	0	34.1	2.89	1	2	1	1	48.4	2	16.7	1	27	1	23	1	166	2	10.9	1	1	1	1	1	1.6	1	0
0	1	54	1	27.3356	2	1	2	0	0	27	0	27	0	27	69.1	1	2	1	1	43.4	2	6.6	1	16	1	19	1	117	2	10.9	1	0	0	2	2	1.7	1	0
0	2	72	2	27.6304	2	0	0	0	0	31	0	31	0	31	2.73	1	1	0	0	46.5	2	9.5	1	23	1	20	1	168	2	11	1	0	0	1	1	2.5	2	0
1	1	62	2	24.58	2	1	2	0	0	33.3	0	33.3	0	33.3	2.08	1	2	1	1	47.6	2	9.1	1	27	1	18	1	171	2	11	1	1	0	1	1	2.2	2	7
1	2	59	1	20.08	1	1	1	0	0	33	0	33	0	33	9.98	1	2	1	1	46.7	2	15	1	35	1	37	1	56	1	11	1	1	1	1	1	2.4	2	0
1	2	75	2	23.59	1	0	0	2	0	20.9	1	6.6	1	20.9	3.49	1	1	0	0	39.5	2	15	1	13	1	22	1	156	2	11	1	0	0	1	1	3.1	2	0
0	1	77	2	26.9896	2	1	1	0	0	32	0	32	0	32	3.3	1	1	0	0	40.2	2	13.8	1	23	1	20	1	138	2	11.1	1	0	0	1	1	3.4	2	0
1	1	58	1	23.53	1	1	1	0	0	22.4	0	22.4	0	22.4	236.9	1	2	1	1	48.5	2	13.2	1	18	1	20	1	144	2	11.1	1	1	1	1	1	1.9	1	4、6
1	1	45	1	29.05	2	0	0	0	0	27.5	0	27.5	0	27.5	5.55	1	2	1	1	44.9	2	12.9	1	38	1	29	1	195	2	11.1	1	0	0	1	1	1.7	1	0
1	2	67	2	24.22	2	0	0	0	0	28.5	0	28.5	0	28.5	422.6	2	2	2	0	42.1	2	11.3	1	22	1	46	2	103	2	11.1	1	1	1	1	1	1.7	1	0
1	2	80	2	20.31	1	0	0	0	0	22.1	0	22.1	0	22.1	3.54	1	2	1	1	39.5	2	9.2	1	24	1	40	1	60	1	11.1	1	1	0	1	1	1.6	1	0
1	2	71	2	30.1	2	0	0	3	1	22	1	22	0	24	3.28	1	2	2	0	40.3	2	16.1	1	18	1	21	1	132	2	11.1	1	1	0	1	1	1.5	1	0
0	1	56	1	26.2188	2	1	1	3	1	21	1	21	0	26	3	1	2	1	1	39.7	2	9.1	1	21	1	17	1	182	2	11.2	1	1	1	1	1	2.4	2	3、5
0	1	56	1	23.5666	1	0	0	1	0	26	1	21	0	26	3	1	2	1	1	39.7	2	9.1	1	21	1	17	1	182	2	11.2	1	1	1	1	1	2.4	2	0
1	2	61	2	24.2	2	0	0	2	0	23	1	2.3	0	23	2033	2	2	1	1	43.3	2	8.1	1	11	1	15	1	159	2	11.2	1	0	0	1	1	2.1	2	0
1	1	53	1	20.55	1	0	0	3	1	31.2	1	31.2	0	33.3	721.3	2	2	1	1	41	2	13.8	1	127	2	110	2	119	2	11.2	1	1	1	1	1	2.5	2	0
0	1	64	2	21.6333	1	0	0	2	0	20	1	18	1	20	0.605	1	2	1	1	37.5	2	6.1	1	13	1	16	1	158	2	11.3	1	1	1	1	1	4.4	2	0
0	1	45	1	23.597	1	0	0	0	0	44	0	44	0	44	5035	2	2	1	1	44.3	2	4.6	1	30	1	27	1	142	2	11.3	1	1	0	1	1	1.7	1	0
1	1	62	2	21.8	1	1	2	0	0	27	0	26.3	0	27	217.8	1	2	1	1	48	2	12.4	1	20	1	20	1	244	2	11.3	1	1	0	1	1	2.6	2	7
1	1	61	2	27.99	2	0	0	2	0	35	1	3.3	1	35	2.44	1	2	1	1	40.3	2	4.7	1	15	1	16	1	176	2	11.3	1	1	1	1	1	2.5	2	5
1	2	74	2	21.48	1	0	0	0	0	36	0	36	0	36	906.3	2	2	2	0	43.2	2	8	1	16	1	15	1	158	2	11.3	1	0	0	1	1	1.8	1	0
1	1	44	1	24.86	2	0	0	2	0	40.6	1	40.6	0	40.6	6.1	1	2	1	1	34.4	1	17.6	2	32	1	38	1	89	1	11.3	1	0	0	1	1	0.9	1	0
0	1	59	1	25.9516	2	1	2	2	0	57	1	22	1	57	167.2	1	2	1	1	38.5	2	28.4	2	663	2	596	2	78	1	11.3	1	1	0	1	1	3.7	2	0
1	1	58	1	25.66	2	0	0	2	0	25.9	1	12.6	1	25.9	239.4	1	2	1	1	42.9	2	13.6	1	41	2	33	1	102	2	11.3	1	1	1	1	1	1.8	1	0
1	1	40	1	22.91	1	0	0	2	0	3.7	1	1	1	3.7	3.41	1	1	0	0	46.1	2	9	1	20	1	15	1	199	2	11.3	1	0	0	2	2	2.5	2	0
1	1	58	1	21.31	1	0	0	2	0	32.5	1	28.3	1	32.5	12.94	1	2	1	1	41	2	5.3	1	38	1	96	2	114	2	11.3	1	1	1	2	3	2.2	2	0
1	2	69	2	21.36	1	0	0	2	0	33	1	33	0	33	4.31	1	2	1	1	42.5	2	13.6	1	12	1	18	1	100	1	11.3	2	1	1	1	1	2	1	7
0	1	72	2	22.5981	1	0	0	3	1	22	1	22	1	24	923.8	2	2	1	1	39.6	2	14.9	1	22	1	22	1	115	2	11.4	1	0	0	1	1	1.8	1	5
1	2	57	1	20.03	1	0	0	3	1	9	1	9	0	13.5	24.05	1	2	1	1	43.1	2	17.8	2	19	1	31	1	165	2	11.4	1	1	0	1	1	1.8	1	0
0	1	35	1	23.3887	1	0	0	0	0	73	0	73	0	73	364.3	1	2	1	1	46.8	2	11.5	1	45	2	27	1	129	2	11.4	1	1	1	1	1	1.1	1	0
1	1	52	1	32.49	2	0	0	2	0	34	1	10	0	34	11.05	1	2	1	1	39.4	2	13	1	56	2	37	1	153	2	11.4	1	1	0	1	1	3.4	2	0
1	1	64	2	23.59	1	0	0	0	0	32.9	0	32.9	0	32.9	10.72	1	2	1	1	43.2	2	6.6	1	45	2	35	1	88	1	11.4	1	1	1	1	1	1.8	1	0
0	1	68	2	24.7409	2	0	0	3	1	12	1	12	1	20	97.92	1	2	1	1	43.9	2	22.1	2	18	1	23	1	83	1	11.5	1	1	1	1	1	3	2	0
0	2	68	2	22.8624	1	1	2	0	0	79	0	79	0	79	3.55	1	2	1	1	38.1	2	8.5	1	21	1	19	1	229	2	11.5	1	0	0	1	1	3.4	2	0
1	2	58	1	20.03	1	0	0	3	1	2.3	1	2.3	0	9	70.79	1	2	1	1	43.9	2	17.5	2	27	1	27	1	133	2	11.5	1	1	0	1	1	2.3	2	3
1	1	70	2	19.94	1	1	2	2	0	92	1	37.8	0	92	1.68	1	2	1	1	40.4	2	11.1	1	10	1	14	1	171	2	11.5	1	0	0	1	1	2.6	2	0
1	1	51	1	23.94	1	1	2	2	0	68	1	17.8	0	68	2.44	1	2	1	1	46.9	2	11.5	1	31	1	22	1	200	2	11.6	1	1	0	1	1	2.9	2	7
1	1	64	2	22.13	1	0	0	0	0	49	0	49	0	49	3.38	1	2	1	1	43.5	2	12	1	21	1	23	1	95	1	11.6	1	0	0	1	1	3.1	2	0
1	1	43	1	22.15	1	0	0	1	0	27.7	1	10.7	1	27.7	3.5	1	2	1	1	31	1	12.6	1	32	1	38	1	92	1	11.6	1	1	1	1	1	2.2	2	0
1	1	59	1	25.01	2	0	0	3	1	32.6	1	32.6	1	32.6	1.75	1	2	1	1	43.4	2	4.4	1	20	1	16	1	157	2	11.6	1	1	0	1	1	2	1	0
1	1	50	1	26.12	2	0	0	2	0	54.9	1	26.8	0	54.9	4.6	1	2	1	1	39.4	2	7.3	1	26	1	19	1	101	2	11.6	1	1	0	1	1	1.8	1	0
1	1	47	1	20.31	1	0	0	2	0	21.7	1	4	1	21.7	10.5	1	2	1	1	30.1	1	20.3	2	60	2	55	2	60	1	11.6	1	1	1	1	1	3.8	2	0
1	1	50	1	22.49	1	0	0	2	0	7.7	1	3.2	1	7.7	4.28	1	1	0	0	32.5	1	18.6	2	33	1	21	1	58	1	11.6	1	1	1	2	3	1.8	1	0
0	1	54	1	23.0546	1	0	0	0	0	58	0	58	0	58	26.43	1	2	1	1	42	2	8.9	1	29	1	24	1	84	1	11.7	1	1	1	1	1	1.9	1	0
1	1	62	2	24.34	2	1	2	2	0	29	1	4.2	1	29	173.8	1	2	1	1	41.5	2	12.1	1	33	1	24	1	110	2	11.7	1	1	1	1	1	1.5	1	0
0	1	62	2	21.1073	1	0	0	1	0	50	1	22	0	50	6.71	1	2	1	1	46.4	2	7.7	1	41	2	39	1	142	2	11.7	1	1	0	1	1	4.2	2	2、5
0	1	60	2	25	2	0	0	3	1	10	1	10	0	10	6.84	1	2	1	1	40.8	2	16	1	62	2	34	1	190	2	11.7	1	1	0	1	1	3	2	4
0	1	49	1	22.4913	1	0	0	0	0	81	0	81	0	81	510.5	2	2	1	1	39.7	2	7.5	1	42	2	24	1	190	2	11.7	1	1	0	1	1	3.3	2	0
0	1	67	2	18.3594	1	0	0	3	1	45	1	45	0	52	40.4	1	2	2	0	40	2	21.5	2	125	2	127	2	102	2	11.7	1	1	1	1	1	2.7	2	0
0	2	66	2	26.6389	2	0	0	0	0	100	0	100	0	100	7.22	1	2	1	1	42.4	2	14.7	1	41	2	48	2	111	2	11.7	1	1	0	1	1	1.8	1	0
1	1	59	1	19.27	1	0	0	3	1	19.6	1	19.6	1	19.6	4.29	1	2	1	1	45.2	2	12.5	1	53	2	48	2	158	2	11.7	1	0	0	1	1	1.8	1	7
1	1	56	1	27.143	2	0	0	2	0	55	1	2	1	55	5.2	1	2	1	1	32.8	1	9.9	1	75	2	42	2	112	2	11.7	1	1	0	2	2	1.4	1	0
1	1	56	1	21.9713	1	0	0	0	0	92	0	92	0	92	1.56	1	2	1	1	47.7	2	19.4	2	29	1	36	1	136	2	11.7	1	1	1	2	3	2.5	2	0
1	1	52	1	21.7193	1	1	2	1	0	44	1	12	0	44	11	1	2	1	1	33	1	10.2	1	42	2	42	2	33	1	11.7	2	1	1	2	3	1.8	1	0
1	1	59	1	24.45	2	1	1	0	0	6.7	0	6.7	0	6.7	1.89	1	2	1	1	45.4	2	11.5	1	32	1	34	1	101	2	11.8	1	1	1	1	1	2.8	2	3、7
1	1	48	1	27.41	2	1	2	2	0	29	1	29	0	29	840	2	2	1	1	44.5	2	19.8	2	25	1	19	1	186	2	11.8	1	0	0	1	1	3.1	2	0
1	1	53	1	18.25	1	1	1	0	0	42	0	42	0	42	8.35	1	2	3	1	43	2	22.9	2	24	1	27	1	90	1	11.8	1	1	1	1	1	2.1	2	0
1	1	58	1	25	2	0	0	0	0	43.5	0	43.5	1	43.5	4.41	1	2	1	1	42.9	2	12.1	1	16	1	16	1	110	2	11.8	1	0	0	1	1	1.7	1	0
1	1	49	1	31.02	2	0	0	2	0	29.1	1	13.9	0	29.1	3.13	1	2	1	1	46	2	19.6	2	46	2	35	1	113	2	11.8	1	1	1	1	1	1.5	1	4
1	1	53	1	28.08	2	0	0	3	1	33	1	33	0	33	11.14	1	2	2	0	42.2	2	16.5	1	59	2	53	2	86	1	11.8	1	1	1	1	1	1.9	1	1
1	2	78	2	24.77	2	1	1	2	0	36	1	24	0	36	6.18	1	2	1	1	41.9	2	13.9	1	43	2	42	2	68	1	11.8	2	1	1	1	1	2.5	2	0
0	2	54	1	19.47	1	0	0	0	0	75	0	75	0	75	364.8	1	2	1	1	37.9	2	7.7	1	35	1	33	1	94	1	11.9	1	1	1	1	1	2.1	2	7
0	2	44	1	21.2306	1	1	2	0	0	43	0	43	0	43	2.3	1	2	1	1	47.1	2	4.4	1	31	1	27	1	105	2	11.9	1	1	1	1	1	2.3	2	0
0	1	39	1	24.24	2	1	1	0	0	21.7	0	21.7	0	21.7	3.26	1	2	1	1	46.1	2	13.4	1	31	1	25	1	259	2	11.9	1	0	0	1	1	1.4	1	0
1	1	49	1	20.76	1	1	1	0	0	31	0	31	0	31	1210	2	2	1	1	44.1	2	18	2	22	1	25	1	88	1	11.9	1	1	1	1	1	2	1	0
1	1	58	1	23.78	1	1	2	1	0	30	1	30	0	30	2.27	1	2	1	1	41.9	2	17	1	29	1	20	1	123	2	11.9	1	0	0	1	1	2	1	0
1	1	57	1	22.46	1	1	2	0	0	36.9	0	36.9	0	36.9	2.48	1	2	1	1	43.1	2	16.5	1	31	1	19	1	123	2	11.9	1	0	0	1	1	1.8	1	0
1	1	48	1	21.6	1	0	0	0	0	14.9	0	14.9	0	14.9	2.13	1	2	1	1	47.9	2	8.1	1	37	1	29	1	117	2	11.9	1	0	0	1	1	1.8	1	0
1	1	49	1	28.09	2	0	0	0	0	34	0	34	0	34	7.03	1	2	1	1	45.4	2	10	1	26	1	32	1	163	2	11.9	1	1	1	1	1	1.8	1	0
0	1	53	1	25.2595	2	0	0	0	0	20	0	20	0	20	2.17	1	2	2	0	48.4	2	9	1	20	1	15	1	167	2	11.9	1	1	0	2	2	2.1	2	1、3
0	1	68	2	19.8413	1	1	1	0	0	27	0	27	0	27	328.1	1	2	1	1	44.3	2	25.7	2	31	1	41	2	101	2	11.9	1	1	1	2	2	1.3	1	0
1	2	61	2	22.58	1	0	0	0	0	31	0	31	0	31	68.88	1	2	1	1	39.4	2	14.9	1	18	1	25	1	93	1	11.9	2	1	1	1	1	1.6	1	0
0	1	72	2	24.11	2	1	1	0	0	5.6	0	5.6	0	5.6	3.32	1	2	1	1	40	2	11.4	1	25	1	32	1	192	2	12	1	1	1	1	1	1.4	1	5
0	1	43	1	28.5633	2	1	2	0	0	32	0	32	0	32	5.45	1	2	1	1	45.1	2	17.1	1	26	1	24	1	136	2	12	1	1	1	1	1	1	1	0
0	1	64	2	27.6361	2	0	0	1	0	89	1	27	0	89	37.19	1	2	1	1	43.5	2	12.1	1	29	1	22	1	130	2	12	1	1	0	1	1	2.5	2	0
1	1	65	2	19.47	1	1	2	0	0	64	0	64	0	64	301.8	1	2	1	1	40.4	2	15.3	1	13	1	18	1	141	2	12	1	0	0	1	1	2	1	0
1	1	61	2	24.77	2	0	0	0	0	42.6	0	42.6	1	42.6	192.8	1	2	1	1	43.7	2	6.9	1	34	1	27	1	224	2	12	1	0	0	1	1	1.5	1	0
0	1	52	1	25.5102	2	1	2	0	0	51	0	51	0	51	30.73	1	2	1	1	44.8	2	2.5	1	44	2	26	1	152	2	12	1	1	0	1	1	2.3	2	1、4
0	1	43	1	28.4055	2	1	2	0	0	54	0	54	0	54	42.37	1	2	1	1	45	2	8.7	1	53	2	32	1	93	1	12	1	1	0	1	1	2.3	2	0
1	1	55	1	22.39	1	0	0	2	0	52	1	9.5	0	52	9.82	1	2	1	1	34.4	1	18.4	2	88	2	72	2	125	2	12	1	1	0	1	1	1.9	1	0
0	1	55	1	23.1834	1	0	0	3	1	3	1	3	1	45	5189	2	2	1	1	42.3	2	17.6	2	68	2	61	2	147	2	12	1	1	0	2	3	4.7	2	0
1	1	58	1	17.45	1	1	2	0	0	74	0	74	0	74	14.45	1	2	1	1	42.1	2	11.4	1	25	1	34	1	128	2	12.1	1	1	0	1	1	3.1	2	0
1	2	52	1	26.67	2	0	0	1	0	20.6	1	18.6	1	20.6	3490	2	2	1	1	44.8	2	8.7	1	14	1	18	1	141	2	12.1	1	0	0	1	1	3.2	2	0
1	1	48	1	22.4913	1	0	0	0	0	15	0	15	0	15	3.62	1	2	1	1	38.7	2	11.2	1	28	1	19	1	149	2	12.1	1	1	1	1	1	1.7	1	0
1	1	44	1	29.0698	2	0	0	0	0	83	0	83	0	83	3.67	1	2	1	1	41.7	2	9.7	1	47	2	26	1	236	2	12.1	1	1	0	1	1	1.5	1	0
1	1	46	1	27.73	2	0	0	2	0	85.9	1	38.6	1	85.9	521.3	2	2	1	1	31.2	1	22.2	2	55	2	57	2	35	1	12.1	1	1	1	1	1	1.4	1	0
0	1	73	2	26.5118	2	0	0	3	1	45	1	45	0	47	15.29	1	2	1	1	40.7	2	10.1	1	21	1	26	1	50	1	12.1	1	1	1	2	2	3.6	2	0
1	1	74	2	24.22	2	0	0	2	0	18.3	1	5.3	1	18.3	3.32	1	1	0	0	34.9	1	4.4	1	20	1	22	1	255	2	12.1	1	0	0	2	3	1.8	1	1
0	1	58	1	24.86	2	0	0	2	0	55	1	5.8	1	55	32.95	1	2	1	1	40.1	2	8	1	25	1	22	1	90	1	12.2	1	1	1	1	1	2.4	2	0
1	2	64	2	21.38	1	0	0	0	0	31	0	31	0	31	1.66	1	2	1	1	41	2	9	1	12	1	19	1	220	2	12.2	1	0	0	1	1	2.4	2	0
1	1	57	1	27.78	2	0	0	2	0	18.4	1	17.4	1	18.4	12.54	1	2	1	1	44.9	2	19	2	26	1	25	1	109	2	12.2	1	1	1	1	1	1.4	1	0
1	1	62	2	20.0692	1	0	0	3	1	13	1	13	0	13	237.6	1	2	1	1	41.4	2	18.2	2	64	2	55	2	72	1	12.2	1	1	0	1	1	3.5	2	0
1	1	47	1	17.26	1	1	1	0	0	24.4	0	24.4	0	24.4	85.62	1	2	1	1	45.3	2	18.7	2	17	1	20	1	164	2	12.3	1	1	1	1	1	2	1	0
1	1	78	2	16.901	1	1	2	0	0	50	0	50	0	50	27.38	1	2	3	1	37.8	2	14.8	1	31	1	36	1	98	1	12.3	1	1	1	1	1	1.2	1	0
1	1	55	1	22.9854	1	1	1	0	0	17	0	17	0	17	5.6	1	2	1	1	42.2	2	18.4	2	40	1	30	1	124	2	12.3	1	1	0	1	1	0.9	1	0
1	1	54	1	21.55	1	0	0	2	0	18.9	1	3.1	0	18.9	521.6	2	2	1	1	40.3	2	19	2	82	2	56	2	156	2	12.3	1	1	1	1	1	2.7	2	0
0	1	51	1	24.1633	2	0	0	1	0	30	1	3	1	30	3.15	1	2	1	1	45.7	2	4.2	1	29	1	36	1	81	1	12.3	1	1	1	2	2	2.2	2	0
1	1	41	1	27.7551	2	0	0	0	0	9	0	9	0	9	30.47	1	2	1	1	37.2	2	15.4	1	65	2	59	2	114	2	12.3	2	1	1	1	1	2	1	0
1	2	49	1	17.63	1	1	1	2	0	35	1	10.3	0	35	299.8	1	2	1	1	44.5	2	29.1	2	21	1	31	1	87	1	12.4	1	1	1	1	1	2.1	2	0
1	1	46	1	25.03	2	1	2	1	0	58.3	1	45.7	0	58.3	2.19	1	2	1	1	46.7	2	11.5	1	52	2	33	1	166	2	12.4	1	1	0	1	1	2.6	2	0
1	1	49	1	22.49	1	0	0	1	0	78.4	1	13.9	0	78.4	2.67	1	2	1	1	42.4	2	10.3	1	79	2	38	1	151	2	12.4	1	1	0	1	1	2.7	2	0
1	1	57	1	25.62	2	0	0	1	0	26.6	1	7.7	1	26.6	783.1	2	2	1	1	39.1	2	7.3	1	27	1	26	1	104	2	12.4	1	1	1	2	3	2.4	2	0
0	2	63	2	38.5675	2	0	0	3	1	17	1	17	0	20	2.69	1	2	1	1	39.2	2	15.8	1	18	1	31	1	80	1	12.5	1	1	1	1	1	4.2	2	0
1	1	64	2	19.03	1	1	2	2	0	30.6	1	14.2	0	30.6	2.04	1	2	1	1	43.7	2	9.2	1	16	1	17	1	139	2	12.5	1	0	0	1	1	1.8	1	1
1	1	51	1	25.61	2	1	2	2	0	46.1	1	45.6	1	46.1	2039	2	2	1	1	42.7	2	15.7	1	29	1	39	1	150	2	12.5	1	1	1	1	1	2.8	2	0
1	1	61	2	23.67	1	0	0	1	0	48.9	1	5.4	1	48.9	94.72	1	2	1	1	45.2	2	9.1	1	21	1	21	1	221	2	12.5	1	0	0	1	1	1.2	1	0
1	1	47	1	18.69	1	0	0	2	0	8	1	3.9	1	8	512.2	2	2	2	0	31.2	1	27.8	2	106	2	81	2	51	1	12.5	1	1	1	1	1	1.4	1	3
1	2	58	1	28.26	2	0	0	0	0	76	0	76	0	76	10.19	1	2	1	1	31.9	1	18.2	2	41	2	52	2	138	2	12.5	1	1	1	1	1	1.9	1	0
1	1	63	2	24.68	2	1	1	1	0	12.7	1	6	1	12.7	367.1	1	2	1	1	43	2	9.5	1	24	1	28	1	107	2	12.5	1	1	1	2	2	1.8	1	0
0	2	64	2	31.25	2	0	0	0	0	41	0	41	0	41	3.26	1	2	1	1	34.8	1	24	2	73	2	30	1	46	1	12.5	2	1	1	2	2	1.9	1	0
1	1	47	1	29.41	2	1	1	2	0	23	1	16.6	1	23	4.33	1	2	1	1	47.7	2	14.3	1	47	2	32	1	141	2	12.6	1	1	0	1	1	3.3	2	0
0	2	49	1	22.3214	1	1	1	3	1	33	1	33	1	35	8.54	1	2	1	1	42.1	2	9	1	21	1	26	1	117	2	12.6	1	0	0	2	2	1.8	1	2、3
0	1	60	2	24.1672	2	0	0	1	0	57	1	25	1	57	460.1	2	2	1	1	46.5	2	30.9	2	17	1	25	1	100	1	12.6	1	1	1	2	3	3.5	2	0
0	1	42	1	20.984	1	1	1	2	0	42	1	10	0	42	129.2	1	2	1	1	34.5	1	17.7	2	30	1	40	1	194	2	12.7	1	1	1	1	1	2.6	2	0
1	1	46	1	21.77	1	1	1	2	0	20.9	1	17.2	1	20.9	129.8	1	2	1	1	45.8	2	10.4	1	24	1	22	1	57	1	12.7	1	1	1	1	1	2.6	2	4
1	2	67	2	21.99	1	0	0	0	0	83	0	83	0	83	191.8	1	2	1	1	35.7	2	14	1	25	1	34	1	56	1	12.7	1	1	1	1	1	1.6	1	3
1	2	53	1	25.71	2	1	2	0	0	51.9	0	51.9	0	51.9	100.3	1	2	1	1	39.3	2	21.3	2	22	1	28	1	97	1	12.7	1	1	1	1	1	1.5	1	0
1	2	72	2	24.22	2	0	0	0	0	71	0	71	0	71	11.39	1	2	1	1	37.6	2	15.5	1	23	1	21	1	64	1	12.7	1	1	1	1	1	2	1	0
1	2	57	1	28.0404	2	1	2	0	0	55	0	55	0	55	2.07	1	1	0	0	38.5	2	28.7	2	14	1	24	1	48	1	12.7	1	1	1	2	2	3	2	0
1	1	34	1	21.8776	1	1	2	0	0	105	0	105	0	105	3.77	1	2	1	1	49.2	2	8.5	1	38	1	31	1	252	2	12.8	1	1	0	1	1	3.5	2	0
1	2	62	2	23.4375	1	0	0	0	0	84	0	84	0	84	1.41	1	2	1	1	40.9	2	13.2	1	23	1	29	1	263	2	12.8	1	1	1	1	1	2.7	2	0
1	1	36	1	18.52	1	0	0	0	0	29.9	0	29.9	0	29.9	3.08	1	2	1	1	42.5	2	20	2	18	1	16	1	100	1	12.8	1	0	0	1	1	1.8	1	0
0	2	49	1	21.7193	1	1	2	0	0	63	0	60	1	63	739.9	2	2	1	1	50.8	2	17	1	11	1	17	1	81	1	12.8	1	1	1	2	2	2.9	2	0
1	1	68	2	23.5883	1	0	0	0	0	20	0	20	0	20	16.04	1	2	1	1	45	2	12.5	1	51	2	35	1	62	1	12.8	1	1	0	2	2	1.9	1	5
1	1	58	1	21.76	1	1	1	2	0	48	1	10	0	48	2.99	1	2	1	1	41.5	2	13.8	1	16	1	34	1	46	1	12.8	2	1	1	1	1	2.7	2	0
1	1	56	1	20.62	1	1	1	0	0	25.6	0	25.6	0	25.6	3.4	1	2	1	1	33.6	1	10.5	1	22	1	26	1	188	2	12.8	2	1	1	1	1	2.3	2	0
1	1	41	1	26.93	2	0	0	0	0	47.8	0	47.8	0	47.8	2.49	1	2	1	1	42.8	2	13.9	1	24	1	25	1	64	1	12.8	2	1	1	1	1	0.9	1	0
0	1	51	1	22.9926	1	0	0	2	0	37	1	8	1	37	846.2	2	2	1	1	50.1	2	26.6	2	19	1	19	1	170	2	12.9	1	1	0	1	1	2.9	2	0
1	1	57	1	23.39	1	0	0	2	0	38.3	1	26	0	38.3	3.09	1	2	1	1	46.5	2	20.2	2	19	1	24	1	135	2	12.9	1	1	0	1	1	1.5	1	0
0	1	59	1	27.38	2	1	1	0	0	19.9	0	19.9	0	19.9	5.8	1	2	1	1	43.5	2	14.1	1	18	1	17	1	116	2	13	1	1	1	1	1	1.9	1	7
0	1	71	2	26.1224	2	0	0	2	0	96	1	30	0	96	2.85	1	2	1	1	37.6	2	13.2	1	30	1	33	1	174	2	13	1	1	0	1	1	2.8	2	0
1	1	60	2	24.22	2	1	2	3	1	24	1	24	1	35	154.4	1	2	1	1	33.3	1	14.3	1	34	1	26	1	198	2	13	1	1	0	1	1	2.3	2	0
1	1	60	2	24.22	2	1	2	0	0	35	0	35	1	35	154.4	1	2	1	1	33.3	1	14.3	1	34	1	26	1	198	2	13	1	1	0	1	1	2.3	2	0
0	1	36	1	29.0548	2	1	2	0	0	82	0	82	0	82	5.04	1	2	1	1	43.7	2	11	1	66	2	97	2	168	2	13	1	1	0	1	1	4	2	1、3、5
0	1	68	2	20.6575	1	0	0	3	1	11	1	11	1	14	436.3	2	2	1	1	35.2	2	10.3	1	63	2	65	2	90	1	13	1	1	1	1	1	2.9	2	0
1	1	68	2	20.99	1	0	0	2	0	27	1	6.1	1	27	17.9	1	1	0	0	41.8	2	9.4	1	41	2	35	1	87	1	13	1	1	1	1	1	1.7	1	0
1	1	49	1	20.8	1	1	2	2	0	83	1	28.4	0	83	600	2	2	1	1	38.9	2	8.1	1	29	1	26	1	100	1	13.1	1	1	0	1	1	1.6	1	0
1	2	56	1	19.4674	1	0	0	0	0	14	0	14	0	14	1.69	1	2	1	1	42.7	2	16.3	1	18	1	16	1	118	2	13.1	1	1	0	1	1	1.6	1	0
1	2	59	1	29.27	2	0	0	0	0	13	0	13	0	13	199.7	1	2	3	1	38.9	2	18.1	2	37	1	42	2	68	1	13.1	1	1	1	2	2	2.6	2	0
1	1	52	1	28.13	2	1	1	2	0	78.8	1	27.3	0	78.8	1010	2	2	1	1	37.8	2	7.7	1	33	1	28	1	123	2	13.2	1	1	1	1	1	2.6	2	0
1	1	52	1	23.0546	1	1	2	2	0	16	1	15	0	16	522	2	2	2	0	34.7	1	16.7	1	94	2	71	2	55	1	13.2	1	1	1	1	1	2.7	2	0
0	1	51	1	25.763	2	0	0	2	0	69	1	23	0	69	2.66	1	2	1	1	50.9	2	22.2	2	21	1	27	1	48	1	13.3	1	1	1	1	1	1.8	1	0
0	1	76	2	26.6749	2	0	0	3	1	24	1	24	0	24	138.6	1	2	1	1	43.5	2	4.6	1	48	2	31	1	175	2	13.3	1	0	0	1	1	2	1	0
0	1	65	2	20.3954	1	0	0	0	0	38	0	38	0	38	1018	2	2	1	1	32.3	1	39.5	2	206	2	197	2	80	1	13.3	2	1	1	1	1	2.1	2	0
1	1	41	1	24.86	2	1	2	1	0	75.4	1	16.8	1	75.4	1.87	1	2	1	1	43.4	2	14.6	1	29	1	29	1	193	2	13.4	1	0	0	1	1	2	1	0
0	2	55	1	26.3465	2	0	0	0	0	39	0	39	0	39	326.5	1	2	1	1	44.2	2	18.2	2	122	2	130	2	64	1	13.4	1	1	1	1	1	1.7	1	4、5
0	2	72	2	16	1	0	0	0	0	63	0	63	0	63	34.41	1	2	2	0	44.5	2	15.1	1	50	2	49	2	84	1	13.4	1	1	1	1	1	2.8	2	1、3、5
0	2	63	2	23.8281	1	0	0	0	0	21	0	21	1	21	7.17	1	2	3	1	32.9	1	28	2	84	2	92	2	55	1	13.4	1	1	1	1	1	2.5	2	6
1	1	66	2	24.3375	2	0	0	2	0	26	1	26	1	26	230.6	1	2	2	0	24.2	1	17.8	2	64	2	211	2	54	1	13.4	2	1	1	2	2	2.9	2	0
1	1	56	1	23.66	1	0	0	0	0	49	0	49	0	49	10	1	2	1	1	36.5	2	4.2	1	45	2	23	1	83	1	13.4	2	1	1	2	2	2.2	2	0
0	2	46	1	37.6493	2	1	1	0	0	25	0	25	0	25	9.46	1	2	2	0	28.4	1	33.9	2	29	1	62	2	58	1	13.5	1	1	1	1	1	2	1	0
1	1	46	1	21.77	1	1	2	3	1	16	1	16	1	41	129.8	1	2	1	1	41	2	8.1	1	111	2	58	2	50	1	13.5	1	1	1	1	1	1.4	1	0
1	1	52	1	23.41	1	0	0	0	0	38.7	0	38.7	0	38.7	10.65	1	2	2	0	35.9	2	9.9	1	84	2	58	2	87	1	13.5	1	0	0	1	1	1.7	1	0
0	1	37	1	24.7676	2	1	2	2	0	75	1	6	0	75	2.08	1	2	1	1	44	2	21.8	2	26	1	17	1	152	2	13.5	1	1	0	2	2	1.6	1	0
1	1	55	1	26.78	2	0	0	0	0	37	0	37	0	37	1356	2	2	1	1	39.5	2	28.4	2	71	2	61	2	39	1	13.5	2	1	1	1	1	2.4	2	0
0	1	46	1	26.9274	2	1	2	2	0	77	1	12	0	77	7.64	1	2	1	1	43.7	2	11.9	1	67	2	54	2	58	1	13.6	1	1	1	1	1	1.2	1	0
0	2	65	2	20.7008	1	1	2	0	0	30	0	30	0	30	194.1	1	2	1	1	35.9	2	17.3	2	25	1	121	2	25	1	13.7	1	1	1	1	1	2.8	2	2、7
0	2	65	2	20.7008	1	1	2	2	0	30	1	26	1	30	194.1	1	2	1	1	35.9	2	17.3	2	25	1	121	2	30	1	13.7	1	1	1	1	1	2.8	2	0
0	1	61	2	24.0741	2	1	2	0	0	61	0	61	0	61	2.84	1	2	1	1	43.7	2	23.6	2	28	1	26	1	30	1	13.7	1	1	1	1	1	1.7	1	0
1	2	67	2	25.71	2	1	2	0	0	66	0	66	0	66	15.63	1	2	1	1	44.3	2	8.8	1	9	1	16	1	172	2	13.7	1	1	0	1	1	2.4	2	0
1	1	57	1	18.69	1	0	0	1	0	54.1	1	10.5	1	54.1	8.11	1	2	1	1	44.3	2	15.4	1	104	2	40	1	140	2	13.7	1	0	0	1	1	3.4	2	1
0	2	61	2	18.6709	1	1	2	1	0	4	1	4	1	4	329.2	1	2	2	0	35.8	2	22.7	2	67	2	68	2	25	1	13.8	1	1	1	1	1	3.4	2	0
1	1	66	2	24.977	2	1	2	0	0	49	0	49	0	49	3.79	1	2	2	0	36.3	2	10.2	1	136	2	156	2	49	1	13.8	1	1	1	1	1	2.5	2	0
0	2	71	2	28.3531	2	1	2	3	1	12	1	12	1	14	5.35	1	2	2	0	40.2	2	23	2	59	2	61	2	106	2	13.8	1	1	0	2	3	2.4	2	0
0	1	55	1	25.5102	2	1	1	0	0	67	0	67	0	67	4.3	1	2	1	1	48.8	2	11.9	1	52	2	39	1	79	1	13.8	1	1	1	2	3	1.3	1	0
1	1	62	2	21.46	1	1	2	0	0	47	0	47	0	47	5.49	1	2	1	1	35.3	2	27.8	2	32	1	33	1	71	1	13.8	2	1	1	2	2	1.7	1	0
0	1	54	1	26.2188	2	0	0	0	0	37	0	37	0	37	2.55	1	2	1	1	33.3	1	12	1	26	1	38	1	117	2	13.9	1	1	1	1	1	2	1	0
1	1	63	2	24.68	2	0	0	2	0	17.3	1	4.4	1	17.3	157.8	1	2	1	1	44.9	2	10.8	1	29	1	31	1	109	2	13.9	1	1	1	1	1	0.6	1	0
1	1	57	1	23.66	1	1	2	2	0	102	1	12	0	102	4.93	1	2	1	1	43.7	2	36.8	2	6	1	12	1	73	1	13.9	2	1	1	1	1	2.3	2	0
0	1	56	1	16.5289	1	0	0	0	0	89	0	89	0	89	5.57	1	2	1	1	37	2	16.8	1	19	1	27	1	44	1	13.9	2	1	1	2	2	2	1	0
0	2	51	1	25.8953	2	1	1	2	0	72	1	11	0	72	661.5	2	2	2	0	30.7	1	12.9	1	76	2	76	2	19	1	14	2	1	1	1	1	3.5	2	0
0	2	60	2	20.4294	1	0	0	1	0	73	1	55	0	73	24.67	1	2	1	1	28.4	1	14.3	1	23	1	35	1	35	1	14	2	1	1	2	2	1.2	1	0
1	2	64	2	26.95	2	0	0	0	0	104	0	104	0	104	55.28	1	2	1	1	40.3	2	11.5	1	12	1	20	1	55	1	14.1	1	1	1	1	1	1.7	1	0
0	1	36	1	25.6612	2	0	0	0	0	34	0	34	0	34	3.49	1	2	1	1	29.2	1	27.2	2	49	2	81	2	118	2	14.1	1	1	1	1	1	1.8	1	0
0	1	66	2	28.075	2	1	2	0	0	24	0	24	0	24	3.62	1	1	0	0	29.8	1	43.7	2	32	1	50	2	28	1	14.1	2	1	1	1	1	3.1	2	0
1	2	59	1	19.47	1	0	0	3	1	7.4	1	7.4	0	25	178.1	1	2	1	1	40.4	2	25.3	2	22	1	27	1	49	1	14.1	2	1	1	1	1	2.2	2	0
0	1	55	1	23.8751	1	1	2	0	0	88	0	88	0	88	1.87	1	2	1	1	41.3	2	13.6	1	16	1	15	1	46	1	14.2	1	1	1	1	1	1.6	1	0
1	1	57	1	22.2	1	1	2	0	0	66	0	66	0	66	841.1	2	2	1	1	46.7	2	23	2	17	1	22	1	50	1	14.2	1	1	1	1	1	2.7	2	0
0	1	46	1	24.9108	2	1	2	0	0	95	0	95	0	95	56.44	1	2	1	1	32.8	1	4.6	1	207	2	78	2	114	2	14.2	1	1	1	1	1	5	2	0
0	2	60	2	24.1672	2	0	0	2	0	72	1	7	1	72	9021	2	2	1	1	37.7	2	28.7	2	134	2	318	2	56	1	14.2	1	1	1	1	1	1.9	1	0
0	1	59	1	26.0375	2	1	1	0	0	36	0	36	0	36	11.26	1	2	1	1	32.4	1	21	2	42	2	40	1	60	1	14.2	1	1	1	2	2	2.3	2	0
1	1	51	1	23.66	1	0	0	2	0	56	1	13.4	0	56	4.73	1	2	1	1	34	1	23.5	2	23	1	38	1	73	1	14.2	2	1	1	1	1	2.3	2	0
0	2	62	2	24.4352	2	0	0	2	0	31	1	31	1	31	16.11	1	2	2	0	29.8	1	27.3	2	67	2	33	1	35	1	14.2	2	0	1	1	1	2.4	2	3、5
1	1	52	1	21.6	1	0	0	2	0	14.5	1	3.3	0	14.5	1159	2	2	1	1	39.1	2	24.5	2	23	1	28	1	78	1	14.2	2	1	1	2	2	1.7	1	0
1	1	62	2	22.49	1	1	1	1	0	16	1	13.4	0	16	137.4	1	2	1	1	36.1	2	25.2	2	20	1	26	1	53	1	14.3	1	1	1	1	1	1.6	1	0
0	2	64	2	26.0262	2	0	0	3	1	16	1	16	1	18	8.8	1	2	1	1	36	2	33.1	2	34	1	34	1	22	1	14.4	1	1	1	1	1	3	2	0
1	1	72	2	26.89	2	0	0	0	0	37	0	37	1	37	4.6	1	1	0	0	34.2	1	23.8	2	30	1	44	2	60	1	14.4	2	1	1	1	1	1.8	1	0
1	2	53	1	17.3611	1	0	0	0	0	62	0	62	0	62	17.07	1	2	1	1	33.3	1	20.6	2	70	2	95	2	101	2	14.5	2	1	1	1	1	3	2	0
0	1	40	1	22.8624	1	1	1	2	0	56	1	55	1	56	28.69	1	2	1	1	34.1	1	23.9	2	42	2	45	2	43	1	14.5	2	1	1	2	2	1.2	1	0
0	2	61	2	20	1	0	0	0	0	63	0	63	0	63	2.58	1	1	0	0	37.8	2	12.1	1	25	1	32	1	121	2	14.6	2	1	1	1	1	1.7	1	0
1	2	55	1	21.48	1	0	0	2	0	31	1	29	0	31	9.19	1	2	2	0	37.6	2	21.8	2	31	1	46	2	32	1	14.6	2	1	1	1	1	1.5	1	0
0	1	59	1	22.0932	1	0	0	1	0	54	1	52	1	54	66.34	1	2	1	1	32.6	1	36.8	2	93	2	80	2	55	1	14.6	2	1	1	1	1	2.2	2	0
0	1	55	1	22.6474	1	1	2	1	0	40	1	29	1	40	568.6	2	2	1	1	29.6	1	19.7	2	41	2	47	2	80	1	14.8	1	1	1	2	2	1.5	1	0
0	1	48	1	23.1481	1	0	0	0	0	69	0	69	0	69	176.9	1	2	1	1	46.2	2	6.4	1	30	1	29	1	137	2	14.9	1	0	1	1	1	2	1	0
0	1	60	2	24.0882	2	0	0	1	0	35	1	8	0	35	338	1	2	1	1	33.3	1	6.2	1	32	1	36	1	80	1	14.9	2	1	1	1	1	2.5	2	0
1	1	61	2	22.49	1	1	2	1	0	30	1	13.9	0	30	132.5	1	2	1	1	39.2	2	41.2	2	21	1	24	1	61	1	15.1	2	1	1	1	1	2.2	2	0
1	1	59	1	23.88	1	1	1	1	0	55.3	1	9.2	0	55.3	6.41	1	2	1	1	37.5	2	27.4	2	19	1	27	1	60	1	15.1	2	1	1	2	2	3.1	2	5
1	1	52	1	21.8	1	0	0	2	0	25	1	25	0	25	1815	2	2	1	1	32.1	1	25.4	2	56	2	29	1	75	1	15.2	2	1	1	1	1	2.2	2	0
0	1	74	2	16.3265	1	1	1	0	0	16	0	16	0	16	45.65	1	2	3	1	29.7	1	30.2	2	218	2	368	2	66	1	15.3	2	1	1	2	2	2.9	2	0
0	1	45	1	27.2173	2	0	0	1	0	33	1	29	0	33	2.41	1	2	1	1	42.8	2	29.2	2	31	1	26	1	69	1	15.4	1	1	1	2	2	3	2	0
0	1	45	1	25.9516	2	0	0	0	0	51	0	51	0	51	230.7	1	2	1	1	38.5	2	9.2	1	36	1	31	1	63	1	15.4	1	1	0	2	3	2.2	2	0
1	2	61	2	29.3	2	0	0	3	1	6.7	1	6.7	1	13.6	50.26	1	2	1	1	31.3	1	31.7	2	25	1	35	1	122	2	15.6	1	1	1	2	2	1.5	1	0
1	1	72	2	23.15	1	0	0	2	0	36	1	14	1	36	79.05	1	2	1	1	38.1	2	15.2	1	30	1	25	1	105	2	15.6	2	1	1	1	1	3.3	2	0
1	1	53	1	28.0816	2	0	0	1	0	60	1	48	0	60	3.5	1	2	1	1	40.6	2	19.2	2	28	1	36	1	55	1	15.7	1	1	1	1	1	2.4	2	0
0	1	71	2	24.9199	2	0	0	3	1	17	1	17	1	21	8.67	1	2	2	0	27.4	1	66.9	2	42	2	28	1	135	2	16.2	2	1	1	1	1	1.5	1	0
0	2	61	2	29.2969	2	0	0	1	0	17	1	4	0	17	86.18	1	2	1	1	33.9	1	15.6	1	46	2	65	2	72	1	16.5	1	0	1	2	3	3.3	2	1、2
1	1	51	1	23.8087	1	1	1	0	0	27	0	27	0	27	857.1	2	2	1	1	31.6	1	58.6	2	194	2	189	2	91	1	16.6	2	1	1	1	1	1.2	1	0
0	1	39	1	26.3656	2	1	2	3	1	28	1	28	0	31	765	2	2	1	1	36.8	2	56	2	100	2	116	2	61	1	16.7	2	1	1	1	1	2.4	2	0
1	2	55	1	24.7676	2	1	2	0	0	15	0	15	0	15	21.72	1	2	1	1	33.4	1	35.9	2	39	1	52	2	24	1	16.8	2	1	1	1	1	1.5	1	0
1	1	75	2	24.22	2	0	0	2	0	12.2	1	1.3	0	12.2	14.28	1	1	0	0	27.3	1	19.2	2	30	1	17	1	282	2	17.2	1	0	0	2	3	2.6	2	0
1	2	65	2	27.01	2	1	2	0	0	56.2	0	56.2	0	56.2	5.37	1	2	1	1	30.7	1	29.7	2	23	1	43	2	57	1	17.2	2	1	1	1	1	2.7	2	0
0	1	62	2	26.1224	2	1	2	2	0	41	1	38	1	41	1.04	1	2	1	1	29.8	1	34	2	17	1	23	1	164	2	17.3	2	1	0	1	1	3.1	2	0
0	1	58	1	24.6097	2	0	0	0	0	92	0	92	0	92	118.6	1	2	1	1	24.4	1	29.7	2	56	2	62	2	69	1	17.8	2	1	1	1	1	2	1	0

## Sheet: PSM
Supplementary File 4
Ablation	Sex	Age	Agegrade	BMI	BMIgrade	Huaier	Huaiergrade (non-Huaier:0, Huaier3-6 months:1, Huaier >6 months :2)	localRelapse (	EM	EMS	Relapse	PFS	Death	OS	AFP	AFPgrade	Virus (Yes:2,No:1)	Hepatopathy	HBV	ALB	ALBgrade	BILT	BILTgrade	ALT	ALTgrade	AST	ASTgrade	PLT	PLTgrade	PT	Child	Cirrhosis	Hypertension	Multiple	Number	Size	Sizegrade	Drug-effect	distance	weights	subclass
1	1	58	1	23.53	1	1	1	0	0	22.4	0	22.4	0	22.4	236.9	1	2	1	1	48.5	2	13.2	1	18	1	20	1	144	2	11.1	1	1	1	1	1	1.9	1	4、6	0.458196	1	1
0	2	55	1	26.3465	2	0	0	0	0	39	0	39	0	39	326.5	1	2	1	1	44.2	2	18.2	2	122	2	130	2	64	1	13.4	1	1	1	1	1	1.7	1	4、5	0.374845	1	6
1	1	59	1	24.45	2	1	1	0	0	6.7	0	6.7	0	6.7	1.89	1	2	1	1	45.4	2	11.5	1	32	1	34	1	101	2	11.8	1	1	1	1	1	2.8	2	3、7	0.499073	1	38
0	1	56	1	26.2188	2	1	1	3	1	21	1	21	0	26	3	1	2	1	1	39.7	2	9.1	1	21	1	17	1	182	2	11.2	1	1	1	1	1	2.4	2	3、5	0.441309	1	40
0	2	65	2	20.7008	1	1	2	0	0	30	0	30	0	30	194.1	1	2	1	1	35.9	2	17.3	2	25	1	121	2	25	1	13.7	1	1	1	1	1	2.8	2	2、7	0.497163	1	51
0	1	62	2	21.1073	1	0	0	1	0	50	1	22	0	50	6.71	1	2	1	1	46.4	2	7.7	1	41	2	39	1	142	2	11.7	1	1	0	1	1	4.2	2	2、5	0.55288	1	28
0	2	49	1	22.3214	1	1	1	3	1	33	1	33	1	35	8.54	1	2	1	1	42.1	2	9	1	21	1	26	1	117	2	12.6	1	0	0	2	2	1.8	1	2、3	0.318591	1	71
1	1	64	2	21.3	1	1	1	2	0	7.7	1	3.7	0	7.7	9.52	1	2	1	1	42.8	2	11.7	1	23	1	28	1	76	1	10.7	1	1	1	1	1	2.4	2	1、5	0.495488	1	82
0	1	52	1	25.5102	2	1	2	0	0	51	0	51	0	51	30.73	1	2	1	1	44.8	2	2.5	1	44	2	26	1	152	2	12	1	1	0	1	1	2.3	2	1、4	0.482502	1	2
0	1	36	1	29.0548	2	1	2	0	0	82	0	82	0	82	5.04	1	2	1	1	43.7	2	11	1	66	2	97	2	168	2	13	1	1	0	1	1	4	2	1、3、5	0.651889	1	11
0	2	72	2	16	1	0	0	0	0	63	0	63	0	63	34.41	1	2	2	0	44.5	2	15.1	1	50	2	49	2	84	1	13.4	1	1	1	1	1	2.8	2	1、3、5	0.326408	1	80
0	1	53	1	25.2595	2	0	0	0	0	20	0	20	0	20	2.17	1	2	2	0	48.4	2	9	1	20	1	15	1	167	2	11.9	1	1	0	2	2	2.1	2	1、3	0.379686	1	76
0	2	61	2	29.2969	2	0	0	1	0	17	1	4	0	17	86.18	1	2	1	1	33.9	1	15.6	1	46	2	65	2	72	1	16.5	1	0	1	2	3	3.3	2	1、2	0.285246	1	52
0	1	59	1	27.38	2	1	1	0	0	19.9	0	19.9	0	19.9	5.8	1	2	1	1	43.5	2	14.1	1	18	1	17	1	116	2	13	1	1	1	1	1	1.9	1	7	0.42994	1	31
1	1	51	1	23.94	1	1	2	2	0	68	1	17.8	0	68	2.44	1	2	1	1	46.9	2	11.5	1	31	1	22	1	200	2	11.6	1	1	0	1	1	2.9	2	7	0.508674	1	32
1	1	62	2	21.8	1	1	2	0	0	27	0	26.3	0	27	217.8	1	2	1	1	48	2	12.4	1	20	1	20	1	244	2	11.3	1	1	0	1	1	2.6	2	7	0.445941	1	33
1	1	62	2	24.58	2	1	2	0	0	33.3	0	33.3	0	33.3	2.08	1	2	1	1	47.6	2	9.1	1	27	1	18	1	171	2	11	1	1	0	1	1	2.2	2	7	0.432471	1	34
0	2	54	1	19.47	1	0	0	0	0	75	0	75	0	75	364.8	1	2	1	1	37.9	2	7.7	1	35	1	33	1	94	1	11.9	1	1	1	1	1	2.1	2	7	0.397767	1	91
1	1	59	1	19.27	1	0	0	3	1	19.6	1	19.6	1	19.6	4.29	1	2	1	1	45.2	2	12.5	1	53	2	48	2	158	2	11.7	1	0	0	1	1	1.8	1	7	0.458512	1	30
0	2	63	2	23.8281	1	0	0	0	0	21	0	21	1	21	7.17	1	2	3	1	32.9	1	28	2	84	2	92	2	55	1	13.4	1	1	1	1	1	2.5	2	6	0.524832	1	60
0	1	72	2	24.11	2	1	1	0	0	5.6	0	5.6	0	5.6	3.32	1	2	1	1	40	2	11.4	1	25	1	32	1	192	2	12	1	1	1	1	1	1.4	1	5	0.352744	1	35
1	1	59	1	23.88	1	1	1	1	0	55.3	1	9.2	0	55.3	6.41	1	2	1	1	37.5	2	27.4	2	19	1	27	1	60	1	15.1	2	1	1	2	2	3.1	2	5	0.464141	1	36
1	1	68	2	23.5883	1	0	0	0	0	20	0	20	0	20	16.04	1	2	1	1	45	2	12.5	1	51	2	35	1	62	1	12.8	1	1	0	2	2	1.9	1	5	0.390691	1	72
1	1	61	2	27.99	2	0	0	2	0	35	1	3.3	1	35	2.44	1	2	1	1	40.3	2	4.7	1	15	1	16	1	176	2	11.3	1	1	1	1	1	2.5	2	5	0.412502	1	73
1	1	46	1	21.77	1	1	1	2	0	20.9	1	17.2	1	20.9	129.8	1	2	1	1	45.8	2	10.4	1	24	1	22	1	57	1	12.7	1	1	1	1	1	2.6	2	4	0.593257	1	37
0	1	60	2	25	2	0	0	3	1	10	1	10	0	10	6.84	1	2	1	1	40.8	2	16	1	62	2	34	1	190	2	11.7	1	1	0	1	1	3	2	4	0.445366	1	55
1	1	49	1	31.02	2	0	0	2	0	29.1	1	13.9	0	29.1	3.13	1	2	1	1	46	2	19.6	2	46	2	35	1	113	2	11.8	1	1	1	1	1	1.5	1	4	0.438241	1	19
1	2	58	1	20.03	1	0	0	3	1	2.3	1	2.3	0	9	70.79	1	2	1	1	43.9	2	17.5	2	27	1	27	1	133	2	11.5	1	1	0	1	1	2.3	2	3	0.379714	1	45
1	1	47	1	18.69	1	0	0	2	0	8	1	3.9	1	8	512.2	2	2	2	0	31.2	1	27.8	2	106	2	81	2	51	1	12.5	1	1	1	1	1	1.4	1	3	0.428931	1	31
1	1	64	2	19.03	1	1	2	2	0	30.6	1	14.2	0	30.6	2.04	1	2	1	1	43.7	2	9.2	1	16	1	17	1	139	2	12.5	1	0	0	1	1	1.8	1	1	0.438791	1	39
0	1	57	1	27.31	2	0	0	0	0	70	0	70	0	70	10.57	1	2	1	0	48.1	2	20.3	2	21	1	18	1	96	1	10.1	1	0	0	1	1	4	2	1	0.499987	1	51
1	1	57	1	18.69	1	0	0	1	0	54.1	1	10.5	1	54.1	8.11	1	2	1	1	44.3	2	15.4	1	104	2	40	1	140	2	13.7	1	0	0	1	1	3.4	2	1	0.480347	1	7
1	1	53	1	28.08	2	0	0	3	1	33	1	33	0	33	11.14	1	2	2	0	42.2	2	16.5	1	59	2	53	2	86	1	11.8	1	1	1	1	1	1.9	1	1	0.432257	1	4
0	1	55	1	23.1834	1	0	0	3	1	3	1	3	1	45	5189	2	2	1	1	42.3	2	17.6	2	68	2	61	2	147	2	12	1	1	0	2	3	4.7	2	0	0.438646	1	33
0	1	73	2	26.5118	2	0	0	3	1	45	1	45	0	47	15.29	1	2	1	1	40.7	2	10.1	1	21	1	26	1	50	1	12.1	1	1	1	2	2	3.6	2	0	0.404588	1	43
0	1	45	1	25.9516	2	0	0	0	0	51	0	51	0	51	230.7	1	2	1	1	38.5	2	9.2	1	36	1	31	1	63	1	15.4	1	1	0	2	3	2.2	2	0	0.510342	1	58
0	1	45	1	27.2173	2	0	0	1	0	33	1	29	0	33	2.41	1	2	1	1	42.8	2	29.2	2	31	1	26	1	69	1	15.4	1	1	1	2	2	3	2	0	0.508534	1	32
0	1	51	1	24.1633	2	0	0	1	0	30	1	3	1	30	3.15	1	2	1	1	45.7	2	4.2	1	29	1	36	1	81	1	12.3	1	1	1	2	2	2.2	2	0	0.482039	1	70
0	1	68	2	24.7409	2	0	0	3	1	12	1	12	1	20	97.92	1	2	1	1	43.9	2	22.1	2	18	1	23	1	83	1	11.5	1	1	1	1	1	3	2	0	0.462263	1	68
0	2	71	2	28.3531	2	1	2	3	1	12	1	12	1	14	5.35	1	2	2	0	40.2	2	23	2	59	2	61	2	106	2	13.8	1	1	0	2	3	2.4	2	0	0.210888	1	41
0	2	49	1	21.7193	1	1	2	0	0	63	0	60	1	63	739.9	2	2	1	1	50.8	2	17	1	11	1	17	1	81	1	12.8	1	1	1	2	2	2.9	2	0	0.300428	1	42
0	1	55	1	25.5102	2	1	1	0	0	67	0	67	0	67	4.3	1	2	1	1	48.8	2	11.9	1	52	2	39	1	79	1	13.8	1	1	1	2	3	1.3	1	0	0.403361	1	43
0	1	59	1	26.0375	2	1	1	0	0	36	0	36	0	36	11.26	1	2	1	1	32.4	1	21	2	42	2	40	1	60	1	14.2	1	1	1	2	2	2.3	2	0	0.430317	1	44
0	1	54	1	27.3356	2	1	2	0	0	27	0	27	0	27	69.1	1	2	1	1	43.4	2	6.6	1	16	1	19	1	117	2	10.9	1	0	0	2	2	1.7	1	0	0.381243	1	45
0	1	37	1	24.7676	2	1	2	2	0	75	1	6	0	75	2.08	1	2	1	1	44	2	21.8	2	26	1	17	1	152	2	13.5	1	1	0	2	2	1.6	1	0	0.495743	1	46
0	1	55	1	22.6474	1	1	2	1	0	40	1	29	1	40	568.6	2	2	1	1	29.6	1	19.7	2	41	2	47	2	80	1	14.8	1	1	1	2	2	1.5	1	0	0.356901	1	47
0	1	46	1	24.9108	2	1	2	0	0	95	0	95	0	95	56.44	1	2	1	1	32.8	1	4.6	1	207	2	78	2	114	2	14.2	1	1	1	1	1	5	2	0	0.526514	1	48
0	2	51	1	25.8953	2	1	1	2	0	72	1	11	0	72	661.5	2	2	2	0	30.7	1	12.9	1	76	2	76	2	19	1	14	2	1	1	1	1	3.5	2	0	0.307234	1	49
0	2	68	2	22.8624	1	1	2	0	0	79	0	79	0	79	3.55	1	2	1	1	38.1	2	8.5	1	21	1	19	1	229	2	11.5	1	0	0	1	1	3.4	2	0	0.274924	1	50
0	1	77	2	26.9896	2	1	1	0	0	32	0	32	0	32	3.3	1	1	0	0	40.2	2	13.8	1	23	1	20	1	138	2	11.1	1	0	0	1	1	3.4	2	0	0.288668	1	52
0	2	61	2	18.6709	1	1	2	1	0	4	1	4	1	4	329.2	1	2	2	0	35.8	2	22.7	2	67	2	68	2	25	1	13.8	1	1	1	1	1	3.4	2	0	0.410386	1	53
0	1	51	1	22.8571	1	1	2	2	0	46	1	46	0	46	63.63	1	2	1	1	46.6	2	8.6	1	46	2	30	1	186	2	10.3	1	0	0	1	1	3.1	2	0	0.489209	1	54
0	1	62	2	26.1224	2	1	2	2	0	41	1	38	1	41	1.04	1	2	1	1	29.8	1	34	2	17	1	23	1	164	2	17.3	2	1	0	1	1	3.1	2	0	0.451256	1	55
0	1	66	2	28.075	2	1	2	0	0	24	0	24	0	24	3.62	1	1	0	0	29.8	1	43.7	2	32	1	50	2	28	1	14.1	2	1	1	1	1	3.1	2	0	0.393968	1	56
0	2	65	2	20.7008	1	1	2	2	0	30	1	26	1	30	194.1	1	2	1	1	35.9	2	17.3	2	25	1	121	2	30	1	13.7	1	1	1	1	1	2.8	2	0	0.495023	1	57
0	1	39	1	26.3656	2	1	2	3	1	28	1	28	0	31	765	2	2	1	1	36.8	2	56	2	100	2	116	2	61	1	16.7	2	1	1	1	1	2.4	2	0	0.513266	1	58
0	2	44	1	21.2306	1	1	2	0	0	43	0	43	0	43	2.3	1	2	1	1	47.1	2	4.4	1	31	1	27	1	105	2	11.9	1	1	1	1	1	2.3	2	0	0.434475	1	59
0	1	43	1	28.4055	2	1	2	0	0	54	0	54	0	54	42.37	1	2	1	1	45	2	8.7	1	53	2	32	1	93	1	12	1	1	0	1	1	2.3	2	0	0.531415	1	60
0	1	68	2	19.8413	1	1	1	0	0	27	0	27	0	27	328.1	1	2	1	1	44.3	2	25.7	2	31	1	41	2	101	2	11.9	1	1	1	2	2	1.3	1	0	0.392269	1	61
0	1	40	1	22.8624	1	1	1	2	0	56	1	55	1	56	28.69	1	2	1	1	34.1	1	23.9	2	42	2	45	2	43	1	14.5	2	1	1	2	2	1.2	1	0	0.514254	1	62
0	2	46	1	37.6493	2	1	1	0	0	25	0	25	0	25	9.46	1	2	2	0	28.4	1	33.9	2	29	1	62	2	58	1	13.5	1	1	1	1	1	2	1	0	0.312345	1	63
0	1	61	2	24.0741	2	1	2	0	0	61	0	61	0	61	2.84	1	2	1	1	43.7	2	23.6	2	28	1	26	1	30	1	13.7	1	1	1	1	1	1.7	1	0	0.476776	1	64
0	1	55	1	23.8751	1	1	2	0	0	88	0	88	0	88	1.87	1	2	1	1	41.3	2	13.6	1	16	1	15	1	46	1	14.2	1	1	1	1	1	1.6	1	0	0.497698	1	65
0	1	39	1	24.24	2	1	1	0	0	21.7	0	21.7	0	21.7	3.26	1	2	1	1	46.1	2	13.4	1	31	1	25	1	259	2	11.9	1	0	0	1	1	1.4	1	0	0.459631	1	66
0	1	46	1	26.9274	2	1	2	2	0	77	1	12	0	77	7.64	1	2	1	1	43.7	2	11.9	1	67	2	54	2	58	1	13.6	1	1	1	1	1	1.2	1	0	0.50236	1	67
0	1	43	1	28.5633	2	1	2	0	0	32	0	32	0	32	5.45	1	2	1	1	45.1	2	17.1	1	26	1	24	1	136	2	12	1	1	1	1	1	1	1	0	0.466484	1	68
1	2	57	1	28.0404	2	1	2	0	0	55	0	55	0	55	2.07	1	1	0	0	38.5	2	28.7	2	14	1	24	1	48	1	12.7	1	1	1	2	2	3	2	0	0.257245	1	69
1	1	52	1	21.7193	1	1	2	1	0	44	1	12	0	44	11	1	2	1	1	33	1	10.2	1	42	2	42	2	33	1	11.7	2	1	1	2	3	1.8	1	0	0.481983	1	70
1	1	63	2	24.68	2	1	1	1	0	12.7	1	6	1	12.7	367.1	1	2	1	1	43	2	9.5	1	24	1	28	1	107	2	12.5	1	1	1	2	2	1.8	1	0	0.386964	1	72
1	1	62	2	21.46	1	1	2	0	0	47	0	47	0	47	5.49	1	2	1	1	35.3	2	27.8	2	32	1	33	1	71	1	13.8	2	1	1	2	2	1.7	1	0	0.410449	1	73
1	1	34	1	21.8776	1	1	2	0	0	105	0	105	0	105	3.77	1	2	1	1	49.2	2	8.5	1	38	1	31	1	252	2	12.8	1	1	0	1	1	3.5	2	0	0.616347	1	74
1	1	47	1	29.41	2	1	1	2	0	23	1	16.6	1	23	4.33	1	2	1	1	47.7	2	14.3	1	47	2	32	1	141	2	12.6	1	1	0	1	1	3.3	2	0	0.522744	1	75
1	1	48	1	27.41	2	1	2	2	0	29	1	29	0	29	840	2	2	1	1	44.5	2	19.8	2	25	1	19	1	186	2	11.8	1	0	0	1	1	3.1	2	0	0.379728	1	76
1	1	58	1	17.45	1	1	2	0	0	74	0	74	0	74	14.45	1	2	1	1	42.1	2	11.4	1	25	1	34	1	128	2	12.1	1	1	0	1	1	3.1	2	0	0.580294	1	77
1	1	60	2	24.91	2	1	1	2	0	33.3	1	3.3	1	33.3	714.2	2	2	2	0	37.5	2	7.7	1	50	2	59	2	47	1	10.5	2	1	1	1	1	3	2	0	0.377223	1	78
1	1	51	1	25.61	2	1	2	2	0	46.1	1	45.6	1	46.1	2039	2	2	1	1	42.7	2	15.7	1	29	1	39	1	150	2	12.5	1	1	1	1	1	2.8	2	0	0.422347	1	79
1	2	65	2	27.01	2	1	2	0	0	56.2	0	56.2	0	56.2	5.37	1	2	1	1	30.7	1	29.7	2	23	1	43	2	57	1	17.2	2	1	1	1	1	2.7	2	0	0.328417	1	80
1	1	57	1	22.2	1	1	2	0	0	66	0	66	0	66	841.1	2	2	1	1	46.7	2	23	2	17	1	22	1	50	1	14.2	1	1	1	1	1	2.7	2	0	0.447068	1	81
1	1	58	1	21.76	1	1	1	2	0	48	1	10	0	48	2.99	1	2	1	1	41.5	2	13.8	1	16	1	34	1	46	1	12.8	2	1	1	1	1	2.7	2	0	0.543388	1	83
1	1	52	1	23.0546	1	1	2	2	0	16	1	15	0	16	522	2	2	2	0	34.7	1	16.7	1	94	2	71	2	55	1	13.2	1	1	1	1	1	2.7	2	0	0.410338	1	84
1	1	46	1	25.03	2	1	2	1	0	58.3	1	45.7	0	58.3	2.19	1	2	1	1	46.7	2	11.5	1	52	2	33	1	166	2	12.4	1	1	0	1	1	2.6	2	0	0.524655	1	85
1	1	70	2	19.94	1	1	2	2	0	92	1	37.8	0	92	1.68	1	2	1	1	40.4	2	11.1	1	10	1	14	1	171	2	11.5	1	0	0	1	1	2.6	2	0	0.416062	1	86
1	1	52	1	28.13	2	1	1	2	0	78.8	1	27.3	0	78.8	1010	2	2	1	1	37.8	2	7.7	1	33	1	28	1	123	2	13.2	1	1	1	1	1	2.6	2	0	0.385989	1	87
1	2	78	2	24.77	2	1	1	2	0	36	1	24	0	36	6.18	1	2	1	1	41.9	2	13.9	1	43	2	42	2	68	1	11.8	2	1	1	1	1	2.5	2	0	0.26013	1	88
1	1	66	2	24.977	2	1	2	0	0	49	0	49	0	49	3.79	1	2	2	0	36.3	2	10.2	1	136	2	156	2	49	1	13.8	1	1	1	1	1	2.5	2	0	0.477627	1	89
1	2	67	2	25.71	2	1	2	0	0	66	0	66	0	66	15.63	1	2	1	1	44.3	2	8.8	1	9	1	16	1	172	2	13.7	1	1	0	1	1	2.4	2	0	0.288365	1	90
1	2	59	1	20.08	1	1	1	0	0	33	0	33	0	33	9.98	1	2	1	1	46.7	2	15	1	35	1	37	1	56	1	11	1	1	1	1	1	2.4	2	0	0.398697	1	91
1	1	57	1	23.66	1	1	2	2	0	102	1	12	0	102	4.93	1	2	1	1	43.7	2	36.8	2	6	1	12	1	73	1	13.9	2	1	1	1	1	2.3	2	0	0.490872	1	92
1	1	60	2	24.22	2	1	2	3	1	24	1	24	1	35	154.4	1	2	1	1	33.3	1	14.3	1	34	1	26	1	198	2	13	1	1	0	1	1	2.3	2	0	0.440973	1	3
1	1	60	2	24.22	2	1	2	0	0	35	0	35	1	35	154.4	1	2	1	1	33.3	1	14.3	1	34	1	26	1	198	2	13	1	1	0	1	1	2.3	2	0	0.440973	1	4
1	1	56	1	20.62	1	1	1	0	0	25.6	0	25.6	0	25.6	3.4	1	2	1	1	33.6	1	10.5	1	22	1	26	1	188	2	12.8	2	1	1	1	1	2.3	2	0	0.473452	1	5
1	1	64	2	24.77	2	1	1	2	0	30.6	1	5.2	0	30.6	3.69	1	2	1	1	46.8	2	7.6	1	69	2	42	2	168	2	10.5	1	0	0	1	1	2.2	2	0	0.378078	1	6
1	1	61	2	22.49	1	1	2	1	0	30	1	13.9	0	30	132.5	1	2	1	1	39.2	2	41.2	2	21	1	24	1	61	1	15.1	2	1	1	1	1	2.2	2	0	0.481305	1	7
1	1	63	2	24.77	2	1	2	0	0	37	0	37	0	37	3.87	1	2	1	1	44.3	2	8.4	1	80	2	56	2	126	2	10	1	1	0	2	2	1.2	1	0	0.357159	1	8
1	1	79	2	25.01	2	1	1	0	0	18.2	0	18.2	0	18.2	3.92	1	1	0	0	37.1	2	9.2	1	14	1	19	1	107	2	10.8	1	1	1	1	1	2.1	2	0	0.290206	1	9
1	2	49	1	17.63	1	1	1	2	0	35	1	10.3	0	35	299.8	1	2	1	1	44.5	2	29.1	2	21	1	31	1	87	1	12.4	1	1	1	1	1	2.1	2	0	0.452117	1	10
1	1	47	1	17.26	1	1	1	0	0	24.4	0	24.4	0	24.4	85.62	1	2	1	1	45.3	2	18.7	2	17	1	20	1	164	2	12.3	1	1	1	1	1	2	1	0	0.562146	1	12
1	1	50	1	25	2	1	1	0	0	19.3	0	19.3	0	19.3	6.24	1	2	1	1	47.1	2	10.3	1	32	1	32	1	157	2	10.2	1	0	0	1	1	2	1	0	0.467945	1	13
1	1	65	2	19.47	1	1	2	0	0	64	0	64	0	64	301.8	1	2	1	1	40.4	2	15.3	1	13	1	18	1	141	2	12	1	0	0	1	1	2	1	0	0.439988	1	14
1	1	49	1	20.76	1	1	1	0	0	31	0	31	0	31	1210	2	2	1	1	44.1	2	18	2	22	1	25	1	88	1	11.9	1	1	1	1	1	2	1	0	0.45948	1	15
1	1	41	1	24.86	2	1	2	1	0	75.4	1	16.8	1	75.4	1.87	1	2	1	1	43.4	2	14.6	1	29	1	29	1	193	2	13.4	1	0	0	1	1	2	1	0	0.500611	1	16
1	1	58	1	23.78	1	1	2	1	0	30	1	30	0	30	2.27	1	2	1	1	41.9	2	17	1	29	1	20	1	123	2	11.9	1	0	0	1	1	2	1	0	0.438243	1	17
1	1	61	2	20.15	1	1	1	0	0	30	0	30	0	30	73.97	1	2	1	1	46.7	2	7.8	1	28	1	20	1	103	2	10.8	1	1	1	1	1	1.8	1	0	0.474032	1	18
1	1	57	1	22.46	1	1	2	0	0	36.9	0	36.9	0	36.9	2.48	1	2	1	1	43.1	2	16.5	1	31	1	19	1	123	2	11.9	1	0	0	1	1	1.8	1	0	0.444034	1	19
1	1	49	1	20.8	1	1	2	2	0	83	1	28.4	0	83	600	2	2	1	1	38.9	2	8.1	1	29	1	26	1	100	1	13.1	1	1	0	1	1	1.6	1	0	0.450445	1	20
1	1	52	1	23.29	1	1	2	0	0	34.1	0	34.1	0	34.1	2.89	1	2	1	1	48.4	2	16.7	1	27	1	23	1	166	2	10.9	1	1	1	1	1	1.6	1	0	0.467494	1	21
1	1	62	2	22.49	1	1	1	1	0	16	1	13.4	0	16	137.4	1	2	1	1	36.1	2	25.2	2	20	1	26	1	53	1	14.3	1	1	1	1	1	1.6	1	0	0.479079	1	22
1	2	53	1	25.71	2	1	2	0	0	51.9	0	51.9	0	51.9	100.3	1	2	1	1	39.3	2	21.3	2	22	1	28	1	97	1	12.7	1	1	1	1	1	1.5	1	0	0.342158	1	23
1	1	62	2	24.34	2	1	2	2	0	29	1	4.2	1	29	173.8	1	2	1	1	41.5	2	12.1	1	33	1	24	1	110	2	11.7	1	1	1	1	1	1.5	1	0	0.422702	1	24
1	2	55	1	24.7676	2	1	2	0	0	15	0	15	0	15	21.72	1	2	1	1	33.4	1	35.9	2	39	1	52	2	24	1	16.8	2	1	1	1	1	1.5	1	0	0.364374	1	25
1	1	63	2	27.77	2	1	1	0	0	27	0	27	0	27	2.28	1	2	1	1	46.8	2	10.5	1	32	1	30	1	136	2	9.8	1	0	0	1	1	1.4	1	0	0.365796	1	26
1	1	46	1	21.77	1	1	2	3	1	16	1	16	1	41	129.8	1	2	1	1	41	2	8.1	1	111	2	58	2	50	1	13.5	1	1	1	1	1	1.4	1	0	0.519191	1	27
1	1	78	2	16.901	1	1	2	0	0	50	0	50	0	50	27.38	1	2	3	1	37.8	2	14.8	1	31	1	36	1	98	1	12.3	1	1	1	1	1	1.2	1	0	0.561593	1	28
1	1	51	1	23.8087	1	1	1	0	0	27	0	27	0	27	857.1	2	2	1	1	31.6	1	58.6	2	194	2	189	2	91	1	16.6	2	1	1	1	1	1.2	1	0	0.418745	1	29
1	1	55	1	22.9854	1	1	1	0	0	17	0	17	0	17	5.6	1	2	1	1	42.2	2	18.4	2	40	1	30	1	124	2	12.3	1	1	0	1	1	0.9	1	0	0.459652	1	30
0	1	64	2	21.6333	1	0	0	2	0	20	1	18	1	20	0.605	1	2	1	1	37.5	2	6.1	1	13	1	16	1	158	2	11.3	1	1	1	1	1	4.4	2	0	0.520864	1	48
0	2	63	2	38.5675	2	0	0	3	1	17	1	17	0	20	2.69	1	2	1	1	39.2	2	15.8	1	18	1	31	1	80	1	12.5	1	1	1	1	1	4.2	2	0	0.29989	1	42
0	1	49	1	22.4913	1	0	0	0	0	81	0	81	0	81	510.5	2	2	1	1	39.7	2	7.5	1	42	2	24	1	190	2	11.7	1	1	0	1	1	3.3	2	0	0.442185	1	20
0	2	64	2	26.0262	2	0	0	3	1	16	1	16	1	18	8.8	1	2	1	1	36	2	33.1	2	34	1	34	1	22	1	14.4	1	1	1	1	1	3	2	0	0.358883	1	8
0	1	51	1	22.9926	1	0	0	2	0	37	1	8	1	37	846.2	2	2	1	1	50.1	2	26.6	2	19	1	19	1	170	2	12.9	1	1	0	1	1	2.9	2	0	0.437415	1	40
0	1	71	2	26.1224	2	0	0	2	0	96	1	30	0	96	2.85	1	2	1	1	37.6	2	13.2	1	30	1	33	1	174	2	13	1	1	0	1	1	2.8	2	0	0.406913	1	53
0	1	67	2	18.3594	1	0	0	3	1	45	1	45	0	52	40.4	1	2	2	0	40	2	21.5	2	125	2	127	2	102	2	11.7	1	1	1	1	1	2.7	2	0	0.483564	1	54
0	1	60	2	24.0882	2	0	0	1	0	35	1	8	0	35	338	1	2	1	1	33.3	1	6.2	1	32	1	36	1	80	1	14.9	2	1	1	1	1	2.5	2	0	0.479573	1	22
0	1	56	1	23.5666	1	0	0	1	0	26	1	21	0	26	3	1	2	1	1	39.7	2	9.1	1	21	1	17	1	182	2	11.2	1	1	1	1	1	2.4	2	0	0.462279	1	21
0	1	59	1	22.0932	1	0	0	1	0	54	1	52	1	54	66.34	1	2	1	1	32.6	1	36.8	2	93	2	80	2	55	1	14.6	2	1	1	1	1	2.2	2	0	0.498112	1	65
0	1	65	2	20.3954	1	0	0	0	0	38	0	38	0	38	1018	2	2	1	1	32.3	1	39.5	2	206	2	197	2	80	1	13.3	2	1	1	1	1	2.1	2	0	0.405568	1	84
0	1	54	1	26.2188	2	0	0	0	0	37	0	37	0	37	2.55	1	2	1	1	33.3	1	12	1	26	1	38	1	117	2	13.9	1	1	1	1	1	2	1	0	0.48636	1	57
0	1	48	1	23.1481	1	0	0	0	0	69	0	69	0	69	176.9	1	2	1	1	46.2	2	6.4	1	30	1	29	1	137	2	14.9	1	0	1	1	1	2	1	0	0.483719	1	92
0	1	58	1	24.6097	2	0	0	0	0	92	0	92	0	92	118.6	1	2	1	1	24.4	1	29.7	2	56	2	62	2	69	1	17.8	2	1	1	1	1	2	1	0	0.482716	1	2
0	2	60	2	24.1672	2	0	0	2	0	72	1	7	1	72	9021	2	2	1	1	37.7	2	28.7	2	134	2	318	2	56	1	14.2	1	1	1	1	1	1.9	1	0	0.49064	1	46
0	1	54	1	23.0546	1	0	0	0	0	58	0	58	0	58	26.43	1	2	1	1	42	2	8.9	1	29	1	24	1	84	1	11.7	1	1	1	1	1	1.9	1	0	0.502617	1	67
0	1	36	1	25.6612	2	0	0	0	0	34	0	34	0	34	3.49	1	2	1	1	29.2	1	27.2	2	49	2	81	2	118	2	14.1	1	1	1	1	1	1.8	1	0	0.608166	1	74
0	1	51	1	25.763	2	0	0	2	0	69	1	23	0	69	2.66	1	2	1	1	50.9	2	22.2	2	21	1	27	1	48	1	13.3	1	1	1	1	1	1.8	1	0	0.519852	1	75
0	2	61	2	20	1	0	0	0	0	63	0	63	0	63	2.58	1	1	0	0	37.8	2	12.1	1	25	1	32	1	121	2	14.6	2	1	1	1	1	1.7	1	0	0.258704	1	88
0	1	45	1	23.597	1	0	0	0	0	44	0	44	0	44	5035	2	2	1	1	44.3	2	4.6	1	30	1	27	1	142	2	11.3	1	1	0	1	1	1.7	1	0	0.434452	1	3
0	1	35	1	23.3887	1	0	0	0	0	73	0	73	0	73	364.3	1	2	1	1	46.8	2	11.5	1	45	2	27	1	129	2	11.4	1	1	1	1	1	1.1	1	0	0.542791	1	83
1	1	56	1	21.9713	1	0	0	0	0	92	0	92	0	92	1.56	1	2	1	1	47.7	2	19.4	2	29	1	36	1	136	2	11.7	1	1	1	2	3	2.5	2	0	0.460825	1	36
1	1	57	1	25.62	2	0	0	1	0	26.6	1	7.7	1	26.6	783.1	2	2	1	1	39.1	2	7.3	1	27	1	26	1	104	2	12.4	1	1	1	2	3	2.4	2	0	0.334333	1	23
1	1	58	1	21.31	1	0	0	2	0	32.5	1	28.3	1	32.5	12.94	1	2	1	1	41	2	5.3	1	38	1	96	2	114	2	11.3	1	1	1	2	3	2.2	2	0	0.518512	1	27
1	1	66	2	24.3375	2	0	0	2	0	26	1	26	1	26	230.6	1	2	2	0	24.2	1	17.8	2	64	2	211	2	54	1	13.4	2	1	1	2	2	2.9	2	0	0.555771	1	12
1	1	50	1	22.49	1	0	0	2	0	7.7	1	3.2	1	7.7	4.28	1	1	0	0	32.5	1	18.6	2	33	1	21	1	58	1	11.6	1	1	1	2	3	1.8	1	0	0.394017	1	56
1	2	59	1	29.27	2	0	0	0	0	13	0	13	0	13	199.7	1	2	3	1	38.9	2	18.1	2	37	1	42	2	68	1	13.1	1	1	1	2	2	2.6	2	0	0.430991	1	39
1	1	40	1	22.91	1	0	0	2	0	3.7	1	1	1	3.7	3.41	1	1	0	0	46.1	2	9	1	20	1	15	1	199	2	11.3	1	0	0	2	2	2.5	2	0	0.392066	1	61
1	1	56	1	23.66	1	0	0	0	0	49	0	49	0	49	10	1	2	1	1	36.5	2	4.2	1	45	2	23	1	83	1	13.4	2	1	1	2	2	2.2	2	0	0.412904	1	86
1	1	52	1	21.6	1	0	0	2	0	14.5	1	3.3	0	14.5	1159	2	2	1	1	39.1	2	24.5	2	23	1	28	1	78	1	14.2	2	1	1	2	2	1.7	1	0	0.36569	1	26
1	1	56	1	27.143	2	0	0	2	0	55	1	2	1	55	5.2	1	2	1	1	32.8	1	9.9	1	75	2	42	2	112	2	11.7	1	1	0	2	2	1.4	1	0	0.374709	1	78
1	1	47	1	20.31	1	0	0	2	0	21.7	1	4	1	21.7	10.5	1	2	1	1	30.1	1	20.3	2	60	2	55	2	60	1	11.6	1	1	1	1	1	3.8	2	0	0.643598	1	11
1	1	62	2	20.0692	1	0	0	3	1	13	1	13	0	13	237.6	1	2	1	1	41.4	2	18.2	2	64	2	55	2	72	1	12.2	1	1	0	1	1	3.5	2	0	0.565757	1	77
1	1	52	1	32.49	2	0	0	2	0	34	1	10	0	34	11.05	1	2	1	1	39.4	2	13	1	56	2	37	1	153	2	11.4	1	1	0	1	1	3.4	2	0	0.467725	1	5
1	1	72	2	23.15	1	0	0	2	0	36	1	14	1	36	79.05	1	2	1	1	38.1	2	15.2	1	30	1	25	1	105	2	15.6	2	1	1	1	1	3.3	2	0	0.430245	1	34
1	2	52	1	26.67	2	0	0	1	0	20.6	1	18.6	1	20.6	3490	2	2	1	1	44.8	2	8.7	1	14	1	18	1	141	2	12.1	1	0	0	1	1	3.2	2	0	0.269465	1	50
1	1	64	2	22.13	1	0	0	0	0	49	0	49	0	49	3.38	1	2	1	1	43.5	2	12	1	21	1	23	1	95	1	11.6	1	0	0	1	1	3.1	2	0	0.480305	1	89
1	2	53	1	17.3611	1	0	0	0	0	62	0	62	0	62	17.07	1	2	1	1	33.3	1	20.6	2	70	2	95	2	101	2	14.5	2	1	1	1	1	3	2	0	0.47313	1	18
1	1	49	1	22.49	1	0	0	1	0	78.4	1	13.9	0	78.4	2.67	1	2	1	1	42.4	2	10.3	1	79	2	38	1	151	2	12.4	1	1	0	1	1	2.7	2	0	0.520085	1	85
1	2	62	2	23.4375	1	0	0	0	0	84	0	84	0	84	1.41	1	2	1	1	40.9	2	13.2	1	23	1	29	1	263	2	12.8	1	1	1	1	1	2.7	2	0	0.291298	1	9
1	1	53	1	20.55	1	0	0	3	1	31.2	1	31.2	0	33.3	721.3	2	2	1	1	41	2	13.8	1	127	2	110	2	119	2	11.2	1	1	1	1	1	2.5	2	0	0.450075	1	15
1	1	50	1	28.41	2	0	0	2	0	40.9	1	7.4	1	40.9	4.89	1	2	1	1	44.7	2	9.5	1	23	1	18	1	202	2	10.3	1	1	1	1	1	2.4	2	0	0.447394	1	10
1	1	53	1	28.0816	2	0	0	1	0	60	1	48	0	60	3.5	1	2	1	1	40.6	2	19.2	2	28	1	36	1	55	1	15.7	1	1	1	1	1	2.4	2	0	0.513889	1	62
1	1	63	2	24.77	2	0	0	3	1	5.9	1	5.9	0	30.6	3.69	1	2	1	1	46.8	2	7.6	1	69	2	42	2	168	2	10.5	1	1	0	1	1	2.2	2	0	0.417612	1	29
1	1	43	1	22.15	1	0	0	1	0	27.7	1	10.7	1	27.7	3.5	1	2	1	1	31	1	12.6	1	32	1	38	1	92	1	11.6	1	1	1	1	1	2.2	2	0	0.589411	1	37
1	2	59	1	19.47	1	0	0	3	1	7.4	1	7.4	0	25	178.1	1	2	1	1	40.4	2	25.3	2	22	1	27	1	49	1	14.1	2	1	1	1	1	2.2	2	0	0.383149	1	87
1	2	62	2	20.51	1	0	0	2	0	9.4	1	6.4	1	9.4	2.09	1	1	0	0	38	2	7.1	1	11	1	18	1	106	2	10.4	1	0	0	1	1	2.2	2	0	0.264814	1	69
1	2	61	2	24.2	2	0	0	2	0	23	1	2.3	0	23	2033	2	2	1	1	43.3	2	8.1	1	11	1	15	1	159	2	11.2	1	0	0	1	1	2.1	2	0	0.21471	1	41
1	2	72	2	24.22	2	0	0	0	0	71	0	71	0	71	11.39	1	2	1	1	37.6	2	15.5	1	23	1	21	1	64	1	12.7	1	1	1	1	1	2	1	0	0.284576	1	90
1	1	59	1	25.01	2	0	0	3	1	32.6	1	32.6	1	32.6	1.75	1	2	1	1	43.4	2	4.4	1	20	1	16	1	157	2	11.6	1	1	0	1	1	2	1	0	0.447843	1	1
1	2	58	1	28.26	2	0	0	0	0	76	0	76	0	76	10.19	1	2	1	1	31.9	1	18.2	2	41	2	52	2	138	2	12.5	1	1	1	1	1	1.9	1	0	0.307852	1	49
1	1	58	1	25.66	2	0	0	2	0	25.9	1	12.6	1	25.9	239.4	1	2	1	1	42.9	2	13.6	1	41	2	33	1	102	2	11.3	1	1	1	1	1	1.8	1	0	0.450308	1	66
1	1	64	2	23.59	1	0	0	0	0	32.9	0	32.9	0	32.9	10.72	1	2	1	1	43.2	2	6.6	1	45	2	35	1	88	1	11.4	1	1	1	1	1	1.8	1	0	0.439781	1	81
1	1	49	1	28.09	2	0	0	0	0	34	0	34	0	34	7.03	1	2	1	1	45.4	2	10	1	26	1	32	1	163	2	11.9	1	1	1	1	1	1.8	1	0	0.465142	1	13
1	1	72	2	26.89	2	0	0	0	0	37	0	37	1	37	4.6	1	1	0	0	34.2	1	23.8	2	30	1	44	2	60	1	14.4	2	1	1	1	1	1.8	1	0	0.315739	1	63
1	1	50	1	26.12	2	0	0	2	0	54.9	1	26.8	0	54.9	4.6	1	2	1	1	39.4	2	7.3	1	26	1	19	1	101	2	11.6	1	1	0	1	1	1.8	1	0	0.501783	1	82
1	1	45	1	29.05	2	0	0	0	0	27.5	0	27.5	0	27.5	5.55	1	2	1	1	44.9	2	12.9	1	38	1	29	1	195	2	11.1	1	0	0	1	1	1.7	1	0	0.42689	1	79
1	1	58	1	25	2	0	0	0	0	43.5	0	43.5	1	43.5	4.41	1	2	1	1	42.9	2	12.1	1	16	1	16	1	110	2	11.8	1	0	0	1	1	1.7	1	0	0.430916	1	17
1	1	52	1	23.41	1	0	0	0	0	38.7	0	38.7	0	38.7	10.65	1	2	2	0	35.9	2	9.9	1	84	2	58	2	87	1	13.5	1	0	0	1	1	1.7	1	0	0.430061	1	44
1	1	68	2	20.99	1	0	0	2	0	27	1	6.1	1	27	17.9	1	1	0	0	41.8	2	9.4	1	41	2	35	1	87	1	13	1	1	1	1	1	1.7	1	0	0.359998	1	47
1	1	48	1	22.4913	1	0	0	0	0	15	0	15	0	15	3.62	1	2	1	1	38.7	2	11.2	1	28	1	19	1	149	2	12.1	1	1	1	1	1	1.7	1	0	0.500091	1	16
1	2	61	2	22.58	1	0	0	0	0	31	0	31	0	31	68.88	1	2	1	1	39.4	2	14.9	1	18	1	25	1	93	1	11.9	2	1	1	1	1	1.6	1	0	0.316147	1	71
1	1	57	1	23.39	1	0	0	2	0	38.3	1	26	0	38.3	3.09	1	2	1	1	46.5	2	20.2	2	19	1	24	1	135	2	12.9	1	1	0	1	1	1.5	1	0	0.473889	1	64
1	2	55	1	21.48	1	0	0	2	0	31	1	29	0	31	9.19	1	2	2	0	37.6	2	21.8	2	31	1	46	2	32	1	14.6	2	1	1	1	1	1.5	1	0	0.345561	1	35
1	1	44	1	29.0698	2	0	0	0	0	83	0	83	0	83	3.67	1	2	1	1	41.7	2	9.7	1	47	2	26	1	236	2	12.1	1	1	0	1	1	1.5	1	0	0.431545	1	14
1	1	57	1	27.78	2	0	0	2	0	18.4	1	17.4	1	18.4	12.54	1	2	1	1	44.9	2	19	2	26	1	25	1	109	2	12.2	1	1	1	1	1	1.4	1	0	0.426348	1	24
1	1	46	1	27.73	2	0	0	2	0	85.9	1	38.6	1	85.9	521.3	2	2	1	1	31.2	1	22.2	2	55	2	57	2	35	1	12.1	1	1	1	1	1	1.4	1	0	0.430312	1	59
1	1	61	2	23.67	1	0	0	1	0	48.9	1	5.4	1	48.9	94.72	1	2	1	1	45.2	2	9.1	1	21	1	21	1	221	2	12.5	1	0	0	1	1	1.2	1	0	0.365152	1	25
1	1	44	1	24.86	2	0	0	2	0	40.6	1	40.6	0	40.6	6.1	1	2	1	1	34.4	1	17.6	2	32	1	38	1	89	1	11.3	1	0	0	1	1	0.9	1	0	0.499114	1	38
